# Supplementary material for: Encouraging recruitment into psychiatry: practical initiatives
Source: BJPsych Bull. 2021 Feb;45(1):15–22. doi: 10.1192/bjb.2020.53 (PMC8058864; doi:10.1192/bjb.2020.53)
Supplement: Supplementary file 1 [file S2056469420000534sup.zip]

Archive with 2 entries (2 files):
- S2056469420000534sup002.docx
- S2056469420000534sup001.docx
